# Supplementary material for: Comparison of social structures within cities of very different sizes
Source: R Soc Open Sci. 2016 Feb 24;3(2):150526. doi: 10.1098/rsos.150526 (PMC4785974; doi:10.1098/rsos.150526)
Supplement: Networks for 10 different cities from Twitter data from reciprocated tweets during October 1st 2014 through to October 28th 2014 (four full weeks). The first column is the city, second is a node i, which is connected to node j, the third column. 1. Edinburgh; 2. Glasgow; 3. Cardiff; 4. Bristol, 5. N [file rsos150526supp1.txt]

1	1	347
1	1	471
1	2	745
1	2	812
1	2	1114
1	2	1145
1	3	9
1	3	176
1	3	274
1	3	283
1	3	291
1	3	358
1	3	436
1	3	490
1	3	579
1	3	612
1	3	762
1	3	918
1	3	1044
1	3	1095
1	3	1108
1	3	1177
1	3	1274
1	3	1342
1	3	1398
1	4	55
1	4	463
1	4	520
1	5	322
1	5	416
1	5	464
1	5	821
1	5	1490
1	6	94
1	6	135
1	6	153
1	6	411
1	6	523
1	6	560
1	6	567
1	6	624
1	6	726
1	6	1166
1	6	1273
1	6	1445
1	7	120
1	8	85
1	8	222
1	8	924
1	8	1044
1	8	1074
1	9	3
1	9	183
1	9	1305
1	9	1398
1	10	137
1	10	215
1	10	765
1	11	134
1	11	335
1	11	370
1	11	375
1	11	383
1	11	420
1	11	451
1	11	502
1	11	590
1	11	695
1	11	714
1	11	858
1	11	1156
1	11	1368
1	11	1420
1	12	137
1	12	401
1	13	218
1	13	675
1	13	745
1	13	1114
1	13	1126
1	13	1176
1	13	1364
1	13	1456
1	14	245
1	14	623
1	15	101
1	15	537
1	15	681
1	15	953
1	15	987
1	16	160
1	16	500
1	16	661
1	16	761
1	16	1018
1	17	130
1	17	582
1	17	687
1	18	424
1	18	519
1	18	618
1	18	628
1	18	966
1	19	23
1	19	322
1	19	735
1	20	137
1	20	160
1	21	668
1	21	871
1	21	877
1	21	920
1	21	1366
1	22	102
1	22	137
1	23	19
1	23	735
1	24	236
1	24	911
1	24	1088
1	24	1392
1	24	1412
1	24	1465
1	25	37
1	25	1632
1	26	122
1	26	143
1	26	183
1	26	198
1	26	203
1	26	228
1	26	232
1	26	266
1	26	461
1	26	594
1	26	615
1	26	649
1	26	869
1	26	938
1	26	983
1	26	1055
1	26	1123
1	26	1156
1	26	1423
1	26	1515
1	27	570
1	27	1176
1	28	508
1	29	218
1	29	522
1	29	694
1	29	846
1	29	920
1	29	1614
1	30	710
1	31	735
1	32	672
1	33	183
1	33	195
1	33	226
1	33	1211
1	34	415
1	35	289
1	36	113
1	36	161
1	37	25
1	37	1171
1	38	60
1	38	101
1	38	224
1	39	81
1	39	119
1	39	167
1	39	193
1	39	950
1	40	789
1	41	280
1	41	729
1	41	823
1	41	1266
1	42	266
1	43	594
1	44	228
1	44	644
1	44	1060
1	45	309
1	46	59
1	46	282
1	47	570
1	48	210
1	48	1191
1	49	70
1	50	101
1	50	121
1	50	232
1	50	495
1	50	1130
1	51	64
1	51	69
1	51	104
1	51	376
1	51	862
1	51	1061
1	51	1062
1	52	149
1	52	1105
1	53	581
1	53	920
1	53	1446
1	54	368
1	54	1336
1	55	4
1	56	68
1	56	82
1	56	209
1	56	221
1	56	308
1	56	852
1	57	121
1	57	1580
1	57	1622
1	58	491
1	58	802
1	58	894
1	59	46
1	59	947
1	60	38
1	60	100
1	60	113
1	61	848
1	62	102
1	62	157
1	62	232
1	62	304
1	62	431
1	62	552
1	62	601
1	62	771
1	62	916
1	62	1144
1	62	1550
1	63	182
1	64	51
1	64	104
1	64	109
1	64	266
1	64	344
1	64	456
1	64	458
1	64	546
1	64	554
1	64	615
1	64	638
1	64	649
1	64	679
1	64	968
1	64	986
1	64	1002
1	64	1029
1	64	1082
1	64	1136
1	64	1156
1	64	1263
1	64	1400
1	64	1442
1	64	1585
1	65	121
1	66	101
1	67	986
1	68	56
1	68	477
1	68	478
1	68	677
1	68	845
1	68	1003
1	69	51
1	69	216
1	69	376
1	70	49
1	70	91
1	70	101
1	71	237
1	71	539
1	71	889
1	71	1453
1	72	89
1	73	321
1	73	885
1	74	202
1	74	230
1	74	717
1	74	1528
1	75	1408
1	76	745
1	77	388
1	77	484
1	77	568
1	78	885
1	79	425
1	80	493
1	81	39
1	81	193
1	81	504
1	81	599
1	82	56
1	82	214
1	82	223
1	82	246
1	82	281
1	82	344
1	82	363
1	82	386
1	82	474
1	82	654
1	82	865
1	82	1263
1	82	1390
1	82	1535
1	83	1370
1	83	1403
1	84	246
1	84	886
1	85	8
1	86	251
1	86	636
1	86	718
1	86	730
1	86	1022
1	86	1431
1	87	750
1	88	1212
1	89	72
1	89	91
1	89	159
1	89	374
1	89	797
1	90	123
1	90	473
1	91	70
1	91	89
1	91	118
1	91	159
1	91	219
1	91	388
1	91	484
1	91	585
1	91	985
1	91	1613
1	92	93
1	92	696
1	92	1124
1	92	1325
1	93	92
1	93	1325
1	94	6
1	94	468
1	94	860
1	94	1178
1	95	193
1	96	173
1	96	511
1	97	325
1	98	99
1	98	389
1	98	649
1	98	697
1	99	98
1	99	171
1	100	60
1	101	15
1	101	38
1	101	50
1	101	66
1	101	70
1	101	360
1	101	606
1	101	838
1	101	1495
1	102	22
1	102	62
1	102	137
1	102	1212
1	103	204
1	104	51
1	104	64
1	104	142
1	104	198
1	104	228
1	104	758
1	104	1062
1	104	1065
1	105	106
1	105	262
1	105	1052
1	106	105
1	106	113
1	107	632
1	108	155
1	108	280
1	108	365
1	108	603
1	108	919
1	108	1537
1	109	64
1	109	288
1	109	341
1	109	357
1	109	379
1	109	731
1	109	757
1	109	854
1	109	1046
1	109	1225
1	110	628
1	110	1198
1	111	254
1	111	316
1	111	317
1	111	1205
1	112	113
1	112	116
1	113	36
1	113	60
1	113	106
1	113	112
1	113	116
1	113	167
1	113	552
1	113	914
1	113	1376
1	114	246
1	114	305
1	115	344
1	115	350
1	115	447
1	115	590
1	115	663
1	115	778
1	115	874
1	115	956
1	115	1263
1	115	1301
1	115	1383
1	115	1547
1	115	1559
1	115	1572
1	116	112
1	116	113
1	116	160
1	116	628
1	116	1130
1	117	580
1	117	667
1	118	91
1	119	39
1	120	7
1	120	394
1	120	546
1	120	907
1	120	1002
1	120	1226
1	120	1564
1	121	50
1	121	57
1	121	65
1	121	138
1	121	203
1	121	208
1	121	232
1	121	616
1	121	625
1	121	689
1	121	868
1	121	1088
1	122	26
1	122	552
1	123	90
1	123	407
1	123	712
1	123	880
1	123	1177
1	123	1346
1	124	928
1	125	196
1	126	127
1	127	126
1	127	570
1	128	150
1	128	534
1	128	681
1	128	745
1	128	1480
1	129	1159
1	129	1235
1	129	1274
1	130	17
1	130	555
1	130	557
1	131	268
1	132	154
1	133	920
1	134	11
1	134	174
1	134	180
1	134	279
1	134	370
1	134	665
1	134	676
1	134	1019
1	134	1101
1	135	6
1	136	177
1	136	1218
1	137	10
1	137	12
1	137	20
1	137	22
1	137	102
1	137	225
1	137	549
1	137	562
1	137	575
1	137	1359
1	138	121
1	138	1355
1	139	184
1	140	573
1	140	638
1	140	840
1	140	848
1	141	268
1	142	104
1	142	143
1	142	144
1	142	811
1	142	974
1	142	997
1	142	1184
1	142	1474
1	143	26
1	143	142
1	143	926
1	144	142
1	145	1453
1	146	1011
1	147	481
1	148	155
1	148	507
1	148	790
1	148	823
1	149	52
1	149	327
1	149	446
1	150	128
1	150	397
1	150	704
1	151	834
1	151	1112
1	152	296
1	152	546
1	153	6
1	153	411
1	154	132
1	154	201
1	154	555
1	154	557
1	154	687
1	155	108
1	155	148
1	156	157
1	156	158
1	156	506
1	156	516
1	156	1591
1	157	62
1	157	156
1	157	158
1	157	204
1	157	304
1	157	355
1	157	506
1	157	552
1	157	601
1	157	680
1	157	692
1	157	771
1	157	773
1	157	916
1	157	1080
1	157	1144
1	157	1185
1	157	1248
1	157	1445
1	157	1499
1	157	1595
1	157	1623
1	158	156
1	158	157
1	158	692
1	159	89
1	159	91
1	160	16
1	160	20
1	160	116
1	160	219
1	160	220
1	160	333
1	160	500
1	160	613
1	160	631
1	160	743
1	160	789
1	160	845
1	160	899
1	160	1003
1	160	1106
1	160	1165
1	160	1276
1	161	36
1	161	179
1	161	1620
1	162	513
1	162	846
1	162	876
1	162	1057
1	162	1096
1	162	1402
1	162	1421
1	162	1452
1	162	1522
1	162	1569
1	162	1598
1	162	1601
1	163	221
1	163	1143
1	164	433
1	164	673
1	164	774
1	164	810
1	164	831
1	164	934
1	164	984
1	164	1120
1	164	1532
1	165	387
1	165	573
1	165	780
1	166	726
1	167	39
1	167	113
1	167	304
1	167	1077
1	168	229
1	168	373
1	169	571
1	169	1562
1	170	920
1	170	1325
1	171	99
1	171	468
1	172	648
1	173	96
1	174	134
1	175	1285
1	175	1519
1	176	3
1	177	136
1	177	1432
1	178	226
1	178	418
1	178	1035
1	178	1362
1	179	161
1	179	1240
1	180	134
1	181	233
1	181	300
1	181	443
1	181	501
1	181	1273
1	182	63
1	182	264
1	182	614
1	182	684
1	182	1038
1	183	9
1	183	26
1	183	33
1	183	197
1	183	198
1	183	207
1	183	266
1	183	297
1	183	407
1	183	437
1	183	493
1	183	496
1	183	605
1	183	607
1	183	649
1	183	744
1	183	771
1	183	810
1	183	863
1	183	994
1	183	1032
1	183	1049
1	183	1066
1	183	1075
1	183	1088
1	183	1297
1	183	1363
1	183	1411
1	183	1540
1	183	1626
1	183	1634
1	183	1635
1	183	1638
1	184	139
1	184	1111
1	184	1163
1	185	186
1	186	185
1	186	267
1	186	527
1	187	474
1	187	702
1	188	190
1	189	328
1	189	357
1	189	635
1	189	831
1	190	188
1	190	945
1	190	1477
1	191	856
1	191	1619
1	192	492
1	192	647
1	192	905
1	192	1081
1	193	39
1	193	81
1	193	95
1	193	268
1	193	426
1	193	511
1	193	540
1	193	1100
1	194	291
1	195	33
1	195	274
1	195	430
1	195	499
1	195	552
1	195	556
1	195	601
1	195	677
1	195	758
1	195	760
1	195	924
1	195	1144
1	195	1216
1	195	1384
1	195	1467
1	195	1488
1	195	1643
1	196	125
1	196	331
1	196	890
1	196	907
1	196	1273
1	197	183
1	197	551
1	197	891
1	197	1439
1	198	26
1	198	104
1	198	183
1	198	266
1	198	496
1	198	771
1	198	836
1	198	1012
1	198	1211
1	198	1254
1	198	1488
1	198	1609
1	199	287
1	199	363
1	199	433
1	200	270
1	200	315
1	200	1064
1	200	1283
1	201	154
1	202	74
1	202	246
1	202	536
1	202	783
1	202	1330
1	202	1492
1	203	26
1	203	121
1	203	204
1	203	208
1	203	266
1	203	486
1	203	679
1	203	938
1	203	978
1	203	1027
1	203	1087
1	203	1169
1	203	1201
1	203	1205
1	203	1217
1	203	1375
1	203	1485
1	203	1563
1	203	1594
1	203	1631
1	204	103
1	204	157
1	204	203
1	204	212
1	205	955
1	206	207
1	207	183
1	207	206
1	207	713
1	207	1319
1	208	121
1	208	203
1	208	266
1	208	829
1	208	1593
1	209	56
1	209	281
1	209	289
1	209	313
1	209	573
1	209	614
1	209	1016
1	209	1054
1	209	1105
1	209	1312
1	209	1367
1	209	1416
1	210	48
1	210	244
1	210	252
1	210	290
1	210	792
1	210	1271
1	210	1283
1	211	389
1	212	204
1	212	993
1	213	214
1	213	392
1	214	82
1	214	213
1	214	281
1	214	514
1	214	655
1	214	1069
1	214	1435
1	214	1484
1	214	1553
1	214	1593
1	215	10
1	215	672
1	215	1274
1	216	69
1	217	455
1	217	1100
1	218	13
1	218	29
1	218	403
1	218	581
1	218	750
1	218	1158
1	218	1176
1	218	1281
1	218	1366
1	219	91
1	219	160
1	219	240
1	219	844
1	219	1130
1	220	160
1	220	672
1	220	1195
1	221	56
1	221	163
1	221	246
1	221	308
1	221	477
1	221	1105
1	222	8
1	223	82
1	223	899
1	224	38
1	225	137
1	226	33
1	226	178
1	226	884
1	226	1067
1	226	1476
1	227	402
1	228	26
1	228	44
1	228	104
1	228	1060
1	228	1062
1	228	1373
1	229	168
1	229	520
1	229	552
1	229	773
1	229	1271
1	230	74
1	230	757
1	231	953
1	232	26
1	232	50
1	232	62
1	232	121
1	232	373
1	232	591
1	232	639
1	232	1243
1	232	1351
1	233	181
1	233	793
1	234	604
1	235	587
1	236	24
1	236	1123
1	236	1439
1	237	71
1	237	327
1	237	446
1	237	754
1	237	1278
1	237	1433
1	238	587
1	239	1387
1	240	219
1	240	786
1	240	1011
1	240	1369
1	241	1306
1	242	264
1	243	283
1	244	210
1	244	290
1	245	14
1	245	333
1	245	915
1	245	1207
1	245	1308
1	245	1541
1	245	1641
1	246	82
1	246	84
1	246	114
1	246	202
1	246	221
1	246	336
1	246	400
1	246	423
1	246	474
1	246	481
1	246	503
1	246	589
1	246	990
1	246	1017
1	246	1030
1	246	1073
1	246	1105
1	246	1162
1	246	1217
1	246	1238
1	246	1390
1	247	293
1	247	548
1	248	253
1	248	1198
1	248	1570
1	248	1571
1	248	1575
1	249	346
1	249	423
1	249	1210
1	250	712
1	251	86
1	251	636
1	251	718
1	251	823
1	251	1022
1	252	210
1	252	511
1	252	1306
1	253	248
1	254	111
1	254	712
1	254	807
1	255	494
1	256	262
1	256	1052
1	256	1182
1	257	557
1	257	687
1	257	1098
1	258	533
1	259	470
1	259	472
1	260	261
1	260	266
1	260	354
1	260	559
1	260	771
1	260	794
1	260	1023
1	260	1327
1	260	1476
1	261	260
1	261	460
1	261	1427
1	261	1436
1	261	1493
1	262	105
1	262	256
1	262	269
1	262	340
1	262	445
1	263	1031
1	263	1150
1	264	182
1	264	242
1	264	1038
1	265	1115
1	266	26
1	266	42
1	266	64
1	266	183
1	266	198
1	266	203
1	266	208
1	266	260
1	266	339
1	266	371
1	266	425
1	266	431
1	266	619
1	266	725
1	266	774
1	266	816
1	266	828
1	266	850
1	266	924
1	266	939
1	266	982
1	266	986
1	266	1002
1	266	1029
1	266	1078
1	266	1142
1	266	1156
1	266	1458
1	266	1514
1	267	186
1	267	494
1	268	131
1	268	141
1	268	193
1	268	318
1	268	385
1	268	492
1	268	508
1	268	768
1	268	1116
1	269	262
1	269	686
1	270	200
1	270	666
1	271	480
1	271	608
1	271	637
1	271	1070
1	271	1215
1	271	1221
1	271	1228
1	271	1262
1	272	938
1	273	506
1	273	556
1	274	3
1	274	195
1	274	364
1	274	430
1	274	850
1	274	1342
1	274	1567
1	275	370
1	276	299
1	276	505
1	276	873
1	276	1135
1	277	571
1	278	1232
1	278	1351
1	279	134
1	279	370
1	280	41
1	280	108
1	280	555
1	280	582
1	280	728
1	280	919
1	280	929
1	280	1348
1	281	82
1	281	209
1	281	214
1	281	282
1	281	302
1	281	325
1	281	477
1	281	1208
1	281	1390
1	281	1509
1	282	46
1	282	281
1	283	3
1	283	243
1	283	291
1	283	1177
1	284	494
1	285	962
1	286	1264
1	286	1313
1	287	199
1	287	653
1	287	1029
1	287	1034
1	287	1122
1	287	1487
1	288	109
1	288	1036
1	289	35
1	289	209
1	289	1475
1	290	210
1	290	244
1	290	352
1	290	1131
1	290	1365
1	291	3
1	291	194
1	291	283
1	291	416
1	292	338
1	293	247
1	293	609
1	293	750
1	294	702
1	295	726
1	296	152
1	296	1113
1	297	183
1	298	299
1	298	437
1	298	505
1	299	276
1	299	298
1	299	437
1	299	453
1	299	733
1	299	886
1	300	181
1	301	377
1	302	281
1	302	795
1	302	1117
1	302	1118
1	303	762
1	304	62
1	304	157
1	304	167
1	304	552
1	304	600
1	304	719
1	304	1196
1	304	1540
1	304	1607
1	305	114
1	306	800
1	307	332
1	307	598
1	308	56
1	308	221
1	308	322
1	308	589
1	308	1152
1	308	1430
1	309	45
1	309	735
1	309	962
1	309	1486
1	310	329
1	310	448
1	310	563
1	310	1154
1	310	1584
1	311	322
1	311	349
1	312	360
1	313	209
1	313	829
1	314	335
1	314	778
1	314	961
1	315	200
1	315	909
1	316	111
1	317	111
1	318	268
1	318	492
1	318	1496
1	319	320
1	320	319
1	320	361
1	320	396
1	320	445
1	320	959
1	320	1047
1	320	1059
1	321	73
1	321	680
1	322	5
1	322	19
1	322	308
1	322	311
1	322	452
1	322	633
1	322	682
1	322	735
1	322	855
1	322	1015
1	322	1045
1	322	1097
1	322	1103
1	322	1213
1	322	1401
1	322	1559
1	322	1566
1	322	1604
1	323	884
1	324	1214
1	325	97
1	325	281
1	326	363
1	326	1115
1	326	1327
1	327	149
1	327	237
1	327	446
1	327	1278
1	328	189
1	328	736
1	328	1132
1	328	1200
1	329	310
1	330	834
1	330	1444
1	330	1451
1	331	196
1	331	1617
1	332	307
1	332	393
1	332	598
1	332	658
1	332	751
1	332	912
1	333	160
1	333	245
1	333	1253
1	333	1283
1	334	1263
1	334	1500
1	335	11
1	335	314
1	335	508
1	336	246
1	337	357
1	337	587
1	338	292
1	338	442
1	338	552
1	338	1107
1	339	266
1	340	262
1	340	341
1	340	1481
1	341	109
1	341	340
1	341	708
1	341	757
1	341	1587
1	342	353
1	342	1184
1	343	698
1	344	64
1	344	82
1	344	115
1	344	350
1	344	353
1	344	410
1	344	430
1	344	447
1	344	472
1	344	738
1	344	831
1	344	938
1	344	944
1	344	1009
1	344	1136
1	344	1263
1	344	1357
1	345	837
1	345	1536
1	346	249
1	346	431
1	346	518
1	346	600
1	346	716
1	346	1526
1	347	1
1	347	661
1	347	897
1	348	515
1	348	549
1	349	311
1	349	1426
1	350	115
1	350	344
1	350	395
1	350	764
1	351	739
1	352	290
1	352	903
1	352	1517
1	353	342
1	353	344
1	354	260
1	355	157
1	355	1578
1	356	487
1	356	570
1	356	742
1	356	775
1	356	846
1	356	1545
1	357	109
1	357	189
1	357	337
1	357	587
1	357	604
1	357	831
1	357	832
1	357	1286
1	357	1341
1	357	1505
1	358	3
1	358	449
1	358	485
1	358	930
1	358	963
1	358	1236
1	359	360
1	360	101
1	360	312
1	360	359
1	360	454
1	360	543
1	360	1236
1	361	320
1	361	396
1	362	1007
1	363	82
1	363	199
1	363	326
1	363	433
1	363	434
1	363	698
1	363	840
1	363	863
1	363	908
1	363	986
1	363	1014
1	363	1021
1	363	1050
1	363	1056
1	363	1115
1	363	1136
1	363	1390
1	364	274
1	365	108
1	366	377
1	367	509
1	367	823
1	368	54
1	369	1274
1	369	1558
1	370	11
1	370	134
1	370	275
1	370	279
1	370	502
1	370	676
1	371	266
1	371	986
1	372	381
1	372	824
1	373	168
1	373	232
1	373	892
1	374	89
1	374	797
1	375	11
1	375	420
1	375	435
1	375	887
1	376	51
1	376	69
1	376	566
1	377	301
1	377	366
1	377	1123
1	378	589
1	379	109
1	380	831
1	380	1555
1	381	372
1	381	770
1	381	1304
1	381	1361
1	381	1408
1	382	851
1	383	11
1	383	645
1	383	988
1	383	1596
1	384	804
1	384	940
1	384	1147
1	385	268
1	386	82
1	386	901
1	387	165
1	387	456
1	387	1460
1	388	77
1	388	91
1	389	98
1	389	211
1	389	390
1	389	749
1	389	835
1	389	853
1	389	1178
1	389	1449
1	389	1533
1	390	389
1	390	634
1	390	1111
1	390	1549
1	391	590
1	392	213
1	393	332
1	393	912
1	393	1350
1	394	120
1	395	350
1	395	475
1	395	587
1	395	1002
1	395	1035
1	396	320
1	396	361
1	397	150
1	397	704
1	397	820
1	398	1121
1	399	1002
1	399	1229
1	400	246
1	400	1536
1	401	12
1	402	227
1	402	664
1	403	218
1	403	656
1	403	1176
1	404	754
1	404	1573
1	405	440
1	405	958
1	405	1041
1	405	1551
1	406	1325
1	407	123
1	407	183
1	408	986
1	409	705
1	410	344
1	410	554
1	410	738
1	411	6
1	411	153
1	411	1397
1	412	413
1	413	412
1	413	821
1	414	415
1	414	642
1	415	34
1	415	414
1	415	642
1	415	1275
1	415	1606
1	416	5
1	416	291
1	417	733
1	418	178
1	418	1362
1	419	494
1	419	1056
1	420	11
1	420	375
1	420	1420
1	420	1556
1	421	661
1	421	1448
1	422	762
1	423	246
1	423	249
1	423	474
1	423	808
1	424	18
1	424	465
1	425	79
1	425	266
1	425	470
1	425	685
1	425	1318
1	425	1633
1	426	193
1	427	1196
1	428	429
1	428	1283
1	429	428
1	429	1283
1	430	195
1	430	274
1	430	344
1	430	431
1	430	850
1	430	856
1	430	1557
1	430	1567
1	431	62
1	431	266
1	431	346
1	431	430
1	431	627
1	431	850
1	431	982
1	431	1305
1	432	458
1	432	545
1	432	856
1	432	1147
1	432	1156
1	433	164
1	433	199
1	433	363
1	433	434
1	433	469
1	433	542
1	433	547
1	433	652
1	433	1113
1	433	1267
1	433	1555
1	434	363
1	434	433
1	435	375
1	436	3
1	436	1339
1	436	1394
1	437	183
1	437	298
1	437	299
1	437	569
1	438	1021
1	438	1582
1	439	785
1	439	860
1	439	976
1	439	1413
1	439	1425
1	440	405
1	440	1035
1	440	1051
1	440	1440
1	441	570
1	441	917
1	442	338
1	442	583
1	442	1199
1	442	1223
1	442	1624
1	443	181
1	444	1010
1	444	1412
1	445	262
1	445	320
1	445	1222
1	445	1464
1	446	149
1	446	237
1	446	327
1	446	945
1	447	115
1	447	344
1	447	458
1	447	574
1	447	1527
1	447	1593
1	448	310
1	448	1076
1	448	1154
1	449	358
1	450	501
1	450	753
1	450	883
1	451	11
1	452	322
1	452	1566
1	453	299
1	454	360
1	454	648
1	454	1230
1	454	1231
1	454	1353
1	454	1524
1	455	217
1	456	64
1	456	387
1	457	552
1	457	773
1	457	1280
1	457	1381
1	458	64
1	458	432
1	458	447
1	458	649
1	458	800
1	458	840
1	458	986
1	458	995
1	458	1029
1	458	1054
1	458	1091
1	458	1113
1	458	1333
1	458	1630
1	459	868
1	460	261
1	461	26
1	461	1029
1	462	625
1	462	854
1	463	4
1	464	5
1	465	424
1	465	1438
1	466	709
1	466	1272
1	467	570
1	468	94
1	468	171
1	469	433
1	470	259
1	470	425
1	470	546
1	470	651
1	471	1
1	472	259
1	472	344
1	472	736
1	472	995
1	472	1035
1	473	90
1	474	82
1	474	187
1	474	246
1	474	423
1	474	1054
1	474	1105
1	474	1534
1	475	395
1	476	1268
1	477	68
1	477	221
1	477	281
1	477	528
1	477	710
1	477	995
1	477	1136
1	477	1344
1	477	1525
1	477	1611
1	478	68
1	479	480
1	480	271
1	480	479
1	480	1215
1	481	147
1	481	246
1	481	482
1	482	481
1	482	757
1	482	1434
1	482	1468
1	483	487
1	483	700
1	483	747
1	483	846
1	483	1145
1	483	1233
1	483	1325
1	483	1329
1	483	1395
1	483	1443
1	483	1510
1	483	1597
1	484	77
1	484	91
1	484	568
1	485	358
1	486	203
1	487	356
1	487	483
1	488	489
1	488	920
1	489	488
1	490	3
1	491	58
1	492	192
1	492	268
1	492	318
1	493	80
1	493	183
1	493	848
1	494	255
1	494	267
1	494	284
1	494	419
1	494	984
1	494	1028
1	494	1206
1	494	1367
1	495	50
1	496	183
1	496	198
1	496	1183
1	497	499
1	497	512
1	497	677
1	497	879
1	498	947
1	499	195
1	499	497
1	500	16
1	500	160
1	500	532
1	501	181
1	501	450
1	501	753
1	502	11
1	502	370
1	503	246
1	503	1017
1	503	1041
1	504	81
1	504	1385
1	505	276
1	505	298
1	505	900
1	506	156
1	506	157
1	506	273
1	506	771
1	506	861
1	506	1428
1	507	148
1	507	555
1	508	28
1	508	268
1	508	335
1	509	367
1	510	907
1	511	96
1	511	193
1	511	252
1	511	773
1	511	870
1	512	497
1	512	677
1	512	719
1	513	162
1	513	617
1	513	1469
1	514	214
1	514	752
1	514	986
1	515	348
1	516	156
1	517	1035
1	518	346
1	519	18
1	520	4
1	520	229
1	520	851
1	520	1159
1	521	707
1	522	29
1	522	584
1	522	664
1	522	667
1	522	668
1	522	798
1	522	820
1	522	920
1	522	1121
1	522	1176
1	523	6
1	523	567
1	524	1472
1	525	526
1	525	1347
1	526	525
1	526	1025
1	526	1356
1	527	186
1	527	715
1	527	814
1	528	477
1	529	574
1	529	1310
1	530	737
1	530	1244
1	531	571
1	532	500
1	533	258
1	533	743
1	533	773
1	533	913
1	533	1028
1	533	1299
1	534	128
1	534	1153
1	535	1274
1	536	202
1	536	819
1	537	15
1	537	601
1	537	650
1	538	1515
1	539	71
1	540	193
1	541	617
1	541	629
1	541	1020
1	542	433
1	542	591
1	542	932
1	542	945
1	542	976
1	542	1521
1	543	360
1	543	1236
1	543	1321
1	544	845
1	544	1412
1	545	432
1	545	868
1	545	1272
1	545	1529
1	546	64
1	546	120
1	546	152
1	546	470
1	547	433
1	547	633
1	548	247
1	549	137
1	549	348
1	550	854
1	550	1103
1	550	1294
1	551	197
1	552	62
1	552	113
1	552	122
1	552	157
1	552	195
1	552	229
1	552	304
1	552	338
1	552	457
1	552	601
1	552	701
1	552	719
1	552	771
1	552	847
1	552	862
1	552	999
1	552	1142
1	552	1143
1	552	1188
1	552	1196
1	552	1523
1	552	1540
1	552	1610
1	553	1210
1	554	64
1	554	410
1	554	1054
1	554	1435
1	555	130
1	555	154
1	555	280
1	555	507
1	555	557
1	555	582
1	555	919
1	555	1022
1	556	195
1	556	273
1	556	978
1	557	130
1	557	154
1	557	257
1	557	555
1	557	823
1	558	716
1	559	260
1	560	6
1	560	567
1	561	608
1	561	620
1	562	137
1	563	310
1	564	1001
1	564	1144
1	564	1483
1	565	1280
1	565	1360
1	566	376
1	567	6
1	567	523
1	567	560
1	567	610
1	568	77
1	568	484
1	569	437
1	569	646
1	570	27
1	570	47
1	570	127
1	570	356
1	570	441
1	570	467
1	570	581
1	570	936
1	570	945
1	570	954
1	570	1033
1	571	169
1	571	277
1	571	531
1	571	750
1	571	1202
1	572	591
[truncated: 31,134 more rows]
